# Supplementary material for: Association between physical demands, skin temperature and wellbeing status in elite football players
Source: Sci Rep. 2023 Aug 23;13:13780. doi: 10.1038/s41598-023-40396-y (PMC10447551; doi:10.1038/s41598-023-40396-y)
Supplement: Supplementary file 1 — Supplementary Information. [file 41598_2023_40396_MOESM1_ESM.xls]

## Sheet: Sheet1
Orden	Date2	Termo	Termo coef	Min	Dolor	Intervencion	Periodo	PromedioSuma	Grupo_Promedio_Suma	Grupo_Microciclo	RPE	Stress	Descanso	Calidad descanso	Dolor muscular	TRI	AI_KNEE_RIGHT_MEAN_TEMP	AI_KNEE_LEFT_MEAN_TEMP	MEAN	AI_KNEE_ASYMMETRY_RL	Grupo_AI_KNEE_ASYMMETRY_RL	AI_ANKLE_RIGHT_MEAN_TEMP	AI_ANKLE_LEFT_MEAN_TEMP	MEAN	AI_ANKLE_ASYMMETRY_RL	Grupo_AI_ANKLE_ASYMMETRY_RL	AI_OUTER_UPPER_THIGH_RIGHT_MEAN_TEMP	AI_OUTER_UPPER_THIGH_LEFT_MEAN_TEMP	MEAN	AI_OUTER_UPPER_THIGH_ASYMMETRY_RL	Grupo_AI_OUTER_UPPER_THIGH_ASYMMETRY_RL	AI_CENTRAL_UPPER_THIGH_RIGHT_MEAN_TEMP	AI_CENTRAL_UPPER_THIGH_LEFT_MEAN_TEMP	MEAN	AI_CENTRAL_UPPER_THIGH_ASYMMETRY_RL	Grupo_AI_CENTRAL_UPPER_THIGH_ASYMMETRY_RL	AI_OUTER_FRONT_THIGH_RIGHT_MEAN_TEMP	AI_OUTER_FRONT_THIGH_LEFT_MEAN_TEMP	MEAN	AI_OUTER_FRONT_THIGH_ASYMMETRY_RL	Grupo_AI_OUTER_FRONT_THIGH_ASYMMETRY_RL	AI_CENTRAL_FRONT_THIGH_RIGHT_MEAN_TEMP	AI_CENTRAL_FRONT_THIGH_LEFT_MEAN_TEMP	MEAN	AI_CENTRAL_FRONT_THIGH_ASYMMETRY_RL	Grupo_AI_CENTRAL_FRONT_THIGH_ASYMMETRY_RL	AI_FRONT_ADDUCTOR_RIGHT_MEAN_TEMP	AI_FRONT_ADDUCTOR_LEFT_MEAN_TEMP	MEAN
1	2022-02-14	1.RodD	Hipo TB	19			T1	prom	1	1	5	5	4	4	5	44	30.5852	29.8084	30.1968	0.776758	2	30.2451	30.3461	30.2956	0.100998	1											31.3186	31.3979	31.3582	0.0792751	1	31.6182	31.6136	31.6159	0.00461006	1	32.2501	32.351	32.3006
5	2022-02-21	2. AquiD 1.AducFIz	Hipo TB	16			T2	prom	1	2	5	5	9	10	3	78	28.5895	28.4406	28.515	0.148956	1	29.5179	29.6986	29.6082	0.180712	1	30.91	30.8768	30.8934	0.0331497	1	31.5887	31.9025	31.7456	0.313808	2	29.3612	29.6131	29.4872	0.2519	1	29.8469	30.089	29.968	0.242079	1	31.2431	31.5745	31.4088
6	2022-02-27	2.TibD 1.AducFIz	Hipo TB	15	Add izq	2.AducFIz	T3	prom	1	3						69	28.8456	28.7644	28.805	0.0812683	1	30.0805	30.3998	30.2402	0.319324	2	31.796	31.3027	31.5494	0.493273	2	32.4951	32.3932	32.4442	0.101818	1	29.8569	30.142	29.9994	0.285101	1	30.3682	30.604	30.4861	0.235741	1	32.1037	31.7779	31.9408
8	2022-03-08	1.AducFIz	Hipo TB	0			T4	prom	1	4						64	28.5577	28.2123	28.385	0.345409	2	29.0471	29.0898	29.0684	0.0427017	1	31.2504	31.255	31.2527	0.00459671	1	31.537	32.0309	31.784	0.493818	2	29.52	29.7307	29.6253	0.210672	1	29.9159	30.2051	30.0605	0.289209	1	31.0475	31.6409	31.3442
21	2022-04-27	1.PieD	Hipo Gem				T10	prom	1	10						59	29.3846	29.48	29.4323	0.0953922	1	29.5718	29.9329	29.7524	0.361149	2	32.1229	32.0572	32.09	0.0657005	1	32.4826	32.7004	32.5915	0.217739	1	30.5178	30.694	30.6059	0.176235	1	30.8699	31.1164	30.9931	0.24651	1	32.0313	32.2415	32.1364
24	2022-02-14	2.IsqIz 1.RodIz	Hiper AddIzq	57			T1	prom	1	1	6	4	7	6	6	50	27.7132	28.016	27.8646	0.30279	2	27.5778	27.7666	27.6722	0.18886	1											30.125	30.4796	30.3023	0.354559	2	30.9592	30.8476	30.9034	0.11158	1	31.699	32.1294	31.9142
30	2022-02-27	1.GemIz	Hipo Gem				T3	prom	1	3	2	2	7	6	2	41	27.6763	27.821	27.7487	0.144651	1	28.6261	28.8285	28.7273	0.202463	1	31.6815	31.2221	31.4518	0.459484	2	32.05	31.7601	31.905	0.289888	1	29.8501	29.9266	29.8884	0.0764656	1	30.4493	30.6935	30.5714	0.244156	1	31.6623	31.7113	31.6868
31	2022-03-08	1.RodIz	Hipo Gem	75			T4	prom	1	4	2	1	8	8	2	50	27.8449	28.4753	28.1601	0.630356	2	28.2963	28.44	28.3682	0.143684	1	31.9337	31.4631	31.6984	0.47057	2	32.6253	32.2659	32.4456	0.359314	2	29.9655	30.066	30.0157	0.100502	1	30.6194	30.7677	30.6935	0.148224	1	31.8158	31.9165	31.8661
34	2022-03-15	1.IsqIz	Normal + HIpo CP	70			T5	prom	1	5	3	2	8	8	2	38	27.2101	27.7253	27.4677	0.515188	2	27.8807	27.8804	27.8806	0.000299454	1	31.1191	30.5889	30.854	0.530117	2	31.7757	31.104	31.4398	0.67168	2	29.3934	29.526	29.4597	0.132599	1	29.9606	30.0788	30.0197	0.118206	1	31.1576	31.373	31.2653
39	2022-04-06	0	Hiper CP				T8	prom	1	8	3	2	8	8	2	50	27.9931	27.955	27.9741	0.0380764	1	27.4953	28.0562	27.7757	0.5609	2	31.2258	31.319	31.2724	0.0931187	1	31.4208	31.2066	31.3137	0.214146	1	29.7325	30.2401	29.9863	0.507637	2	30.2686	30.4952	30.3819	0.226591	1	31.1974	31.3825	31.2899
42	2022-04-12	2.IsqD	Hipo CP	35			T9	prom	1	9	4	2	8	8	2	67	27.3563	27.8338	27.5951	0.477478	2	28.2353	27.957	28.0961	0.278343	1						31.0193	30.9681	30.9937	0.0511818	1	29.3085	29.3546	29.3316	0.0460625	1	30.0313	30.3019	30.1666	0.270611	1	31.0217	31.5246	31.2731
44	2022-04-27	1.FlexCadD	Normal	77		2.Lumbar	T10	prom	1	10	3	2	8	8	2	59	27.9232	28.39	28.1566	0.466778	2	28.9948	28.6165	28.8057	0.378292	2	32.2879	31.8073	32.0476	0.480629	2	32.8698	31.9732	32.4215	0.896591	2	30.0014	30.2686	30.135	0.267178	1	30.6504	30.5768	30.6136	0.0736465	1	32.0739	31.9582	32.0161
47	2022-02-14	2.CuadIz 1.GemD	Hipo RF Izq	0			T1	prom	1	1	1	3	7	6	3	82	28.0472	28.1107	28.0789	0.0634537	1	28.9116	28.0312	28.4714	0.880405	2	31.0489	31.1159	31.0824	0.0670147	1	31.0067	31.4265	31.2166	0.419771	2	30.4836	30.2703	30.3769	0.213274	1	30.4051	30.8273	30.6162	0.422192	2	31.8519	31.8606	31.8563
50	2022-02-21	1.GemIz	Hipo TB	0		2.TobIz	T2	prom	1	2	1	3	8	8	2	46	26.8619	26.7975	26.8297	0.0643311	1	26.4072	25.8536	26.1304	0.553595	2	30.2621	30.4699	30.366	0.207796	1	30.7935	30.7745	30.784	0.0190334	1	29.4438	29.4154	29.4296	0.0284958	1	29.9022	30.0211	29.9617	0.118883	1	31.2834	31.2108	31.2471
61	2022-03-31	2.Gem 1.RodD	Hipo TB - Rod	0			T7	prom	1	7						64	30.6166	30.9536	30.7851	0.336966	2	28.4949	28.9493	28.7221	0.454336	2	30.4895	29.8986	30.1941	0.590919	2	29.2443	29.3751	29.3097	0.130836	1	29.7912	29.7294	29.7603	0.061779	1	29.9572	30.0415	29.9994	0.0842609	1	30.0088	29.6253	29.8171
65	2022-04-12	1.IsqD	Hipo				T9	prom	1	9	6	3	8	7	4	64	27.4196	27.4854	27.4525	0.0657673	1	28.6567	28.208	28.4324	0.448641	2	30.5074	30.7231	30.6153	0.215694	1	30.8769	31.3473	31.1121	0.470369	2	29.4454	29.3685	29.407	0.0769634	1	29.667	30.0461	29.8565	0.379192	2	30.9691	31.1078	31.0385
70	2022-02-14	1.RodIz 1.GemD	Hipo TB	0			T1	prom	1	1						39	27.4902	28.1086	27.7994	0.618357	2	28.614	28.239	28.4265	0.375069	2											30.3121	30.2525	30.2823	0.059557	1	30.8297	30.7193	30.7745	0.110405	1	31.3343	30.9978	31.1661
74	2022-02-21	1.GemD	Hipo TB	0			T2	prom	1	2	2	3	8	8	2	73	27.1263	27.0693	27.0978	0.0569801	1	27.3599	26.7425	27.0512	0.617456	2	30.7097	30.1849	30.4473	0.524837	2	32.3929	31.5597	31.9763	0.833147	2	29.2306	29.0377	29.1342	0.192881	1	30.0761	29.7327	29.9044	0.343431	2	30.7118	30.9303	30.8211
94	2022-02-14	0.	Hipo TB	0			T1	prom	1	1	5	5	7	7	3	28	29.7195	29.7192	29.7194	0.000310898	1	29.9794	30.4114	30.1954	0.431927	2											30.4783	30.5704	30.5243	0.0920696	1	31.1475	31.4053	31.2764	0.257816	1	32.2422	32.4513	32.3467
99	2022-02-27	1.AducFD	Hipo TB				T3	prom	1	3	1	5	5	5	1	64	27.7555	27.7069	27.7312	0.0485554	1	28.7061	29.918	29.3121	1.21184	2	31.2095	31.2092	31.2094	0.000228882	1	32.3506	32.3576	32.3541	0.00695801	1	29.3369	29.4204	29.3786	0.0834656	1	30.3712	30.5167	30.444	0.145514	1	32.2014	31.8051	32.0032
103	2022-03-15	1.AddIz	Hipo CA				T5	prom	1	5	6	3	8	7	3	45	27.2569	27.1604	27.2086	0.0964832	1	27.2989	27.9569	27.6279	0.657982	2	29.8743	30.0129	29.9436	0.138605	1	30.7057	31.2192	30.9624	0.513573	2	28.4046	28.1314	28.268	0.273197	1	29.0683	29.3271	29.1977	0.258797	1	31.071	31.1721	31.1216
107	2022-03-31	1.Gem	Hipo TB	0			T7	prom	1	7						59	28.5023	28.2005	28.3514	0.301825	2	29.5711	29.8784	29.7248	0.307337	2	31.2916	30.5786	30.9351	0.713032	2	32.0617	31.8985	31.9801	0.16326	1	29.6042	29.137	29.3706	0.467186	2	29.9733	30.2489	30.1111	0.275589	1	31.632	31.4661	31.549
108	2022-04-06	1.AducFD	Hipo TB				T8	prom	1	8						64	27.7423	27.265	27.5037	0.477243	2	28.1475	29.0543	28.6009	0.906799	2	31.2261	31.1953	31.2107	0.0307961	1	32.5771	32.6829	32.63	0.105747	1	28.8823	28.9189	28.9006	0.0366211	1	30.1568	30.2058	30.1813	0.0489883	1	31.9663	32.4803	32.2233
111	2022-04-12	0	Hipo				T9	prom	1	9						46	28.2502	28.1046	28.1774	0.145592	1	29.2312	29.7489	29.49	0.517664	2	30.8795	30.1305	30.505	0.749008	2	31.6074	31.2273	31.4173	0.380157	2	29.2333	28.8521	29.0427	0.381191	2	29.9205	30.0972	30.0088	0.176657	1	31.7446	31.4316	31.5881
113	2022-04-27	0	Hiper - Normal				T10	prom	1	10						27	29.704	29.4485	29.5762	0.255491	1	29.682	30.5281	30.105	0.846027	2	31.7699	31.6632	31.7165	0.106743	1	33.0604	32.8223	32.9414	0.238033	1	30.4153	30.5648	30.49	0.149576	1	31.3379	31.2871	31.3125	0.0508804	1	32.9509	32.7498	32.8504
115	2022-05-11	1.IsqIz	Hiper TB				T11	prom	1	11						46	31.2903	31.3604	31.3254	0.0701027	1	31.1554	31.5633	31.3594	0.407906	2	33.6825	33.5387	33.6106	0.143803	1	34.3211	34.1775	34.2493	0.14357	1	32.0693	32.1758	32.1226	0.106426	1	32.7751	32.722	32.7485	0.0531616	1	33.5329	33.4523	33.4926
117	2022-02-14	1.IsqIz	Hipo TB	96			T1	prom	1	1						41	28.6163	28.761	28.6887	0.144667	1	30.3427	30.8032	30.573	0.46048	2	31.0503	31.433	31.2417	0.382652	2	31.5017	31.8987	31.7002	0.396982	2	30.0015	30.2724	30.1369	0.270905	1	30.3624	30.6087	30.4856	0.24634	1	32.1363	32.1766	32.1564
119	2022-02-21	1.GemD 1.CuadIz	Hipo CP y RectFemDer	95			T2	prom	1	2	5	2	7	6	7	69	28.6577	28.6761	28.6669	0.0183964	1	29.3863	29.7423	29.5643	0.355965	2	31.3093	30.8541	31.0817	0.455221	2	32.6755	31.7703	32.2229	0.905216	2	29.6392	29.4321	29.5357	0.207123	1	30.5354	30.2386	30.387	0.296766	1	32.2386	32.1738	32.2062
123	2022-03-08	1.PieD	Hipo TB +HIpoCPD	90			T4	prom	1	4	1	5	8	8	6	37	27.8202	27.9902	27.9052	0.170038	1	28.9571	28.912	28.9346	0.0451736	1	30.9642	30.541	30.7526	0.423193	2	31.4634	31.2735	31.3684	0.189939	1	29.1412	29.2963	29.2188	0.155136	1	29.4924	29.8051	29.6488	0.31274	2	31.6396	31.5754	31.6075
126	2022-03-15	2.IsqD	Hipo CP	63			T5	prom	1	5	1	3	8	8	6	78	28.1247	28.09	28.1074	0.0346794	1	29.3738	29.4228	29.3983	0.049015	1	31.1642	30.8619	31.013	0.302382	2	31.593	31.4424	31.5177	0.150587	1	29.0542	29.5263	29.2903	0.472042	2	29.4957	29.9236	29.7096	0.427961	2	31.7586	31.6892	31.7239
127	2022-03-22	0	HipoTB	91			T6	prom	1	6	4	4	7	7	6	45	27.9739	27.7513	27.8626	0.222561	1	28.7006	28.992	28.8463	0.291306	1	30.4128	30.2839	30.3483	0.128834	1	31.0009	31.5742	31.2875	0.573294	2	29.4344	29.0974	29.2659	0.336985	2	29.749	30.0169	29.8829	0.267879	1	32.1004	32.3721	32.2363
130	2022-03-31	0	Hipo TB	91			T7	prom	1	7	1	2	8	7	5	41	28.2078	27.9575	28.0826	0.250305	1	29.0697	29.2371	29.1534	0.167351	1	30.8055	30.5041	30.6548	0.301409	2	31.377	31.4129	31.3949	0.0359058	1	29.2805	28.8725	29.0765	0.40802	2	29.7878	29.7216	29.7547	0.0661869	1	31.0252	31.4445	31.2349
131	2022-04-06	1.RodD 1.IsqD	Normal				T8	prom	1	8	1	2	8	7	5	45	28.1526	27.4066	27.7796	0.74605	2	28.7018	28.7886	28.7452	0.0867958	1	31.341	31.2333	31.2872	0.10771	1	32.3243	31.8633	32.0938	0.460949	2	29.5071	29.341	29.424	0.166065	1	30.1063	29.8333	29.9698	0.273064	1	32.4996	32.1314	32.3155
134	2022-04-12	2.IsqIz 1.GemIz	Hipo	90		2.IsqIz 2.AducFD	T9	prom	1	9	1	2	8	8	6	100	28.9035	28.2594	28.5815	0.644119	2	29.8141	29.6979	29.756	0.116186	1	31.4867	30.836	31.1614	0.650661	2	32.2511	31.6	31.9256	0.65103	2	29.7172	29.1936	29.4554	0.523603	2	30.2805	29.7884	30.0344	0.492088	2	32.0374	31.8615	31.9495
136	2022-04-27	1.IsqD	Hiper TB	90			T10	prom	1	10	3	3	8	8	5	46	29.9497	29.7873	29.8685	0.162424	1	31.2404	31.3295	31.2849	0.0890923	1	32.5293	32.0977	32.3135	0.431557	2	33.1961	32.6477	32.9219	0.548367	2	30.6497	31.1448	30.8973	0.495083	2	31.3314	31.3313	31.3313	8.01086e-05	1	32.7705	32.9107	32.8406
138	2022-05-11	0	Hiper TB	90			T11	prom	1	11	4	4	7	7	5	23	31.741	31.5814	31.6612	0.159611	1	32.8426	32.715	32.7788	0.127621	1	33.2527	33.187	33.2198	0.0657082	1	33.66	34.0026	33.8313	0.342579	2	32.1699	31.9155	32.0427	0.254454	1	32.3942	32.4662	32.4302	0.0719185	1	33.0913	33.2973	33.1943
139	2022-02-14	3.CP	Hipo CPI	0		2.Lumb	T1	prom	1	1	3	5	8	8	5	100	28.6452	28.2786	28.4619	0.366585	2	28.2065	28.4803	28.3434	0.273861	1											30.1085	29.1844	29.6465	0.924107	2	30.7533	30.2211	30.4872	0.532194	2	31.6048	31.3432	31.474
142	2022-02-21	1.GemD	Hipo CP	0			T2	prom	1	2	5	4	7	7	4	42	29.6656	29.7209	29.6933	0.055294	1	29.0463	29.4028	29.2245	0.356504	2	31.0346	30.9205	30.9775	0.114145	1	31.9241	31.6062	31.7652	0.317919	2	30.388	30.4916	30.4398	0.103661	1	31.0079	30.4811	30.7445	0.52681	2	32.0433	32.0437	32.0435
144	2022-02-27	1.AducFIz 1.IsqIz	Hipo TB + GemIz				T3	prom	1	3	4	5	6	6	4	60	27.8121	28.1123	27.9622	0.300188	2	27.5045	28.361	27.9328	0.856562	2	30.6066	30.6434	30.625	0.0367622	1	31.2848	31.5494	31.4171	0.264587	1	29.3074	29.4404	29.3739	0.133017	1	29.9295	29.9337	29.9316	0.00415611	1	31.5453	32.1961	31.8707
147	2022-03-08	1.IsqIz	Normal	15			T4	prom	1	4	3	3	6	6	4	55	29.6981	29.7023	29.7002	0.00425911	1	27.7703	28.1177	27.944	0.347435	2	31.4522	31.4933	31.4728	0.0411053	1	32.1581	32.4471	32.3026	0.289055	1	30.3905	30.3834	30.3869	0.00712395	1	31.0162	30.8162	30.9162	0.200048	1	32.6002	32.5874	32.5938
148	2022-03-15	2.GemD 1.IsqD	Hipo TB	25			T5	prom	1	5						78	26.9914	27.354	27.1727	0.362659	2	27.2626	28.0811	27.6719	0.818485	2	29.2721	29.3782	29.3252	0.106142	1	29.9526	30.3585	30.1555	0.405905	2	28.8333	28.5352	28.6843	0.298147	1	29.2781	29.3927	29.3354	0.114637	1	31.2994	31.5307	31.415
151	2022-03-22	2.IsqD	Hipo IsqD	66			T6	prom	1	6	4	3	7	7	3	56	28.1854	28.2915	28.2384	0.1061	1	27.9103	28.4904	28.2004	0.580074	2											29.4462	29.5379	29.4921	0.0916786	1	30.042	30.2526	30.1473	0.210598	1	31.7309	31.9322	31.8315
152	2022-03-31	0	Hiper TB	91			T7	prom	1	7	5	4	7	7	5	32	28.8768	28.6298	28.7533	0.246983	1	27.3882	28.3554	27.8718	0.967207	2	31.616	31.7291	31.6725	0.113041	1	32.3184	32.6034	32.4609	0.284931	1	30.2826	30.0068	30.1447	0.275768	1	30.8514	30.8479	30.8496	0.00346375	1	32.4448	32.4029	32.4239
159	2022-04-27	0	Normal	46			T10	prom	1	10	5	4	7	3	5	41	29.4199	29.0725	29.2462	0.347397	2	28.4871	29.2604	28.8738	0.773266	2	31.018	31.2316	31.1248	0.213516	1	32.0062	32.0239	32.0151	0.017765	1	30.3601	30.3902	30.3752	0.0300922	1	31.0562	31.0031	31.0296	0.0530586	1	32.729	32.5528	32.6409
161	2022-05-11	1.CuadD	Hiper TB	69			T11	prom	1	11	4	2	9	9	3	44	30.3283	30.2412	30.2848	0.0870705	1	29.9564	30.4734	30.2149	0.516977	2											30.9183	30.5628	30.7405	0.355558	2	31.4832	31.0909	31.2871	0.392365	2	32.6774	32.5859	32.6317
166	2022-02-21	1.SoleoIz	Hipo Gem Izq	0			T2	prom	1	2						91	27.815	27.3791	27.5971	0.435917	2	27.5002	26.8049	27.1525	0.695303	2	30.2004	29.9986	30.0995	0.201797	1	31.525	30.7665	31.1457	0.75853	2	29.0172	29.1008	29.059	0.0836163	1	30.1465	29.7408	29.9436	0.405674	2	31.3068	30.9596	31.1332
168	2022-02-27	1.CuadIz	Hiper TB	75		2.PieD	T3	prom	1	3	8	4	7	5	5	55	29.605	29.6936	29.6493	0.0886402	1	29.8424	29.6455	29.744	0.196962	1	32.2325	31.8903	32.0614	0.342234	2	32.6869	32.5567	32.6218	0.130157	1	30.3576	29.9548	30.1562	0.402857	2	30.7592	30.692	30.7256	0.067152	1	31.8895	32.229	32.0592
174	2022-03-22	1.PieD 1.CuadIzq	Normal	30			T6	prom	1	6	5	3	7	5	2	73	28.9503	28.6485	28.7994	0.301802	2	29.9009	28.8508	29.3758	1.05011	2	31.0116	30.4711	30.7414	0.540449	2	31.7344	31.6826	31.7085	0.0517712	1	29.7606	29.8934	29.827	0.132797	1	30.2773	30.6114	30.4444	0.334131	2	31.8247	32.1194	31.972
175	2022-03-31	1.IsqIz	Hiper Isq	8			T7	prom	1	7	6	3	7	6	3	60	28.5665	28.5072	28.5368	0.0592918	1	29.9462	29.0533	29.4998	0.892834	2	31.0093	30.8133	30.9113	0.195972	1	31.624	31.7235	31.6737	0.0994492	1	29.7285	29.7878	29.7582	0.0592842	1	30.3635	30.2745	30.319	0.0889759	1	31.838	31.8098	31.8239
177	2022-04-06	1.PieD	Hipo				T8	prom	1	8	5	3	7	6	2	100	28.1197	27.9981	28.0589	0.121536	1	29.1942	28.1007	28.6475	1.0935	2	30.457	29.9954	30.2262	0.461641	2	31.4962	30.996	31.2461	0.500257	2	29.2974	29.5542	29.4258	0.256731	1	29.9638	30.2879	30.1258	0.324141	2	31.7032	31.8767	31.7899
180	2022-04-12	1.PieD	Normal	73		2.CuadD	T9	prom	1	9	2	2	7	5	4	64	28.7105	28.1984	28.4545	0.512127	2	30.0424	29.2883	29.6653	0.754108	2	30.5435	30.2183	30.3809	0.325188	2	31.0297	30.8071	30.9184	0.222563	1	29.6163	29.4164	29.5163	0.199917	1	30.0475	29.8119	29.9297	0.235594	1	31.2129	31.1461	31.1795
182	2022-04-27	1.PieD	Hiper CP				T10	prom	1	10						68	29.9044	29.3943	29.6494	0.510172	2	30.1825	29.1842	29.6833	0.998245	2	31.8596	31.4178	31.6387	0.441839	2	32.3935	32.1894	32.2914	0.204193	1	30.4132	30.437	30.4251	0.0237942	1	31.0892	30.7039	30.8966	0.385387	2	32.0606	32.1167	32.0886
186	2022-02-14	1.AducPD 1.IsqD	Hipo Tb	0		2.Lum 2.Isq	T1	prom	1	1	2	3	8	7	2	62	28.1656	28.0436	28.1046	0.121958	1	28.705	28.6735	28.6893	0.0314732	1											30.301	30.4915	30.3962	0.19051	1	30.821	31.0505	30.9358	0.229473	1	32.0844	32.3521	32.2182
188	2022-02-21	1.GemD	Hipo TB y GemDer	95		2.CuadD 2.AducFIz	T2	prom	1	2	7	3	8	8	7	27	27.4222	27.1797	27.301	0.242525	1	27.7281	27.6433	27.6857	0.0847092	1	31.8335	31.9178	31.8756	0.0843067	1	32.9194	32.6312	32.7753	0.288208	1	29.4899	30.1212	29.8056	0.631302	2	30.422	30.5379	30.48	0.115911	1	32.2779	32.3242	32.301
192	2022-03-08	1.AducPD	Hipo CP + CPD	0			T4	prom	1	4	1	2	8	8	1	82	28.0118	27.9006	27.9562	0.111193	1	28.6247	28.3454	28.4851	0.27932	1	32.5107	31.8734	32.192	0.637243	2	33.2407	32.6319	32.9363	0.608803	2	30.1901	30.6004	30.3953	0.410393	2	31.0806	31.3029	31.1918	0.222292	1	32.741	32.7892	32.7651
197	2022-03-22	1.CuadIz	Hipo CAD	91			T6	prom	1	6	1	2	8	8	3	91	27.5845	27.5573	27.5709	0.0272121	1	28.3421	27.8424	28.0923	0.499708	2	31.1034	31.3497	31.2266	0.24629	1	31.8983	32.2257	32.062	0.327421	2	29.2476	29.8016	29.5246	0.553915	2	30.1325	30.6827	30.4076	0.550167	2	31.9994	32.2466	32.123
198	2022-03-31	0	Hipo CP	46			T7	prom	1	7	2	2	8	7	3	55	27.9046	27.7418	27.8232	0.162762	1	28.8516	28.7159	28.7838	0.135706	1	31.9855	32.0375	32.0115	0.0520058	1	32.4384	32.7173	32.5778	0.278912	1	29.9215	30.2615	30.0915	0.340015	2	30.4822	30.7735	30.6278	0.291298	1	32.4386	32.5854	32.512
201	2022-04-06	1.Isq	Normal			2.IsqIz 2.CuadD	T8	prom	1	8	3	3	7	5	3	68	28.545	28.3806	28.4628	0.164331	1	28.6824	29.1461	28.9142	0.463692	2	32.0009	32.0012	32.001	0.000366211	1	32.9024	32.8746	32.8885	0.027813	1	30.3263	30.4808	30.4036	0.154505	1	31.1249	31.1413	31.1331	0.0164127	1	32.768	33.1697	32.9689
203	2022-04-12	2.GemD	Hipo Gem	90			T9	prom	1	9	2	3	7	6	2	87	27.9865	27.992	27.9893	0.00546265	1	28.587	28.1791	28.3831	0.407873	2	31.2473	31.6146	31.4309	0.367332	2	31.7534	32.4454	32.0994	0.692043	2	29.9863	30.0729	30.0296	0.0865421	1	30.4836	30.8867	30.6851	0.403078	2	32.0432	32.2807	32.1619
205	2022-04-27	1.IsqIz	Normal	90		2.CuadIz	T10	prom	1	10	2	4	8	7	2	41	28.7652	28.7176	28.7414	0.0475712	1	29.2476	29.2506	29.2491	0.00299454	1	32.7057	32.648	32.6769	0.057682	1	33.636	33.2997	33.4679	0.336342	2	30.4504	30.758	30.6042	0.307611	2	31.4567	31.3788	31.4178	0.0779133	1	33.0708	33.0806	33.0757
209	2022-02-14	1.RodD 1.GemIz	Hipo Gem	76			T1	prom	1	1	8	2	4	3	4	56	29.8672	29.4606	29.6639	0.40661	2	29.393	28.921	29.157	0.471983	2											30.8504	30.8771	30.8638	0.0267601	1	31.0832	31.3621	31.2227	0.278877	1	31.7845	32.0318	31.9082
212	2022-02-21	2.IsqD 1.CAD	Hipo Pierna Izq	0			T2	prom	1	2	2	2	8	8	2	100	29.863	28.8413	29.3522	1.02169	2	28.5377	27.928	28.2328	0.609703	2	32.3846	31.8179	32.1012	0.56671	2	33.0155	32.4783	32.7469	0.537254	2	30.5046	30.3531	30.4288	0.151552	1	30.9965	30.6243	30.8104	0.372202	2	31.5487	31.6116	31.5801
214	2022-02-27	1.GemIz	Hipo TB			2.HombroD	T3	prom	1	3	2	2	8	8	2	69	28.8128	28.3386	28.5757	0.474201	2	27.1992	26.712	26.9556	0.487198	2	31.4344	31.5736	31.504	0.13925	1	31.8033	32.3112	32.0573	0.507875	2	29.7598	29.9442	29.852	0.184351	1	30.0369	30.4321	30.2345	0.395119	2	31.0116	31.1412	31.0764
215	2022-03-08	1.CuadD	Hipo CuadD	15		2.HombroD	T4	prom	1	4	2	2	9	8	4	78	29.5933	29.3478	29.4706	0.245575	1	28.6866	28.4663	28.5765	0.220272	1	32.0291	32.2328	32.131	0.203686	1	32.2596	32.8589	32.5593	0.599285	2	30.5507	30.541	30.5458	0.00970268	1	30.5898	31.2451	30.9175	0.655266	2	31.7578	32.3658	32.0618
232	2022-02-14	1.RodIz 1.CuadIz	Hipo CP	96			T1	prom	1	1	9	5	6	4	8	61	29.5945	30.0296	29.8121	0.435116	2	29.7962	29.2008	29.4985	0.595394	2	31.4799	31.4825	31.4812	0.00258064	1						30.332	30.7148	30.5234	0.382805	2	30.9971	30.987	30.992	0.0100899	1	31.7605	31.786	31.7732
234	2022-02-21	1.RodD	Hipo TB	95		2.GemD	T2	prom	1	2	7	6	8	7	6	32	28.5813	28.4336	28.5074	0.147633	1	28.3638	28.0389	28.2014	0.324968	2	30.9516	30.5948	30.7732	0.356806	2	32.1784	31.3202	31.7493	0.858168	2	29.0513	29.1356	29.0935	0.0843143	1	29.7785	29.5273	29.6529	0.251186	1	31.5075	31.2218	31.3646
240	2022-03-15	0	Hipo TB	90			T5	prom	1	5	2	5	8	7	3	27	28.0693	28.3393	28.2043	0.270065	1	29.0294	28.6535	28.8414	0.375978	2	30.4163	30.2968	30.3566	0.119482	1	31.2699	31.3783	31.3241	0.108345	1	28.7134	28.4583	28.5859	0.255156	1	28.9688	29.1251	29.047	0.15633	1	30.5019	31.1298	30.8159
245	2022-03-31	1.CuadIz	Hipo TB	91			T7	prom	1	7	3	4	7	7	5	36	27.7143	27.8324	27.7734	0.118065	1	27.7158	27.6256	27.6707	0.0901985	1	30.9142	30.3479	30.631	0.56624	2	31.5973	31.2308	31.414	0.366497	2	28.9949	28.1884	28.5917	0.806561	2	29.1201	28.9586	29.0394	0.161436	1	30.9962	30.8072	30.9017
247	2022-04-06	2.GemD	Hipo CP Hiper Rod				T8	prom	1	8	2	4	8	8	3	32	30.8681	30.7112	30.7897	0.156919	1	28.55	28.918	28.734	0.367939	2	29.604	29.948	29.776	0.343964	2	29.9588	29.7459	29.8524	0.21291	1	29.2953	29.4549	29.3751	0.159616	1	30.0705	30.2221	30.1463	0.151619	1	30.9447	30.7816	30.8632
249	2022-04-12	1.FlexCad	Hiper				T9	prom	1	9	2	3	8	9	3	37	28.3029	28.3847	28.3438	0.08181	1	28.9767	29.0507	29.0137	0.0739822	1	30.8296	30.4442	30.6369	0.38533	2	31.8053	31.0171	31.4112	0.788269	2	28.98	29.0868	29.0334	0.1068	1	29.5673	29.6676	29.6175	0.100384	1	31.2666	31.1897	31.2282
251	2022-04-27	1.GemIz	Normal				T10	prom	1	10	4	4	8	8	4	18	29.5103	29.4834	29.4969	0.0269108	1	29.4399	29.3399	29.3899	0.100073	1	31.3887	31.1876	31.2881	0.201143	1	32.211	31.9422	32.0766	0.268751	1	29.6301	29.6777	29.6539	0.0475769	1	30.0737	30.0187	30.0462	0.054966	1	31.6696	31.8133	31.7415
253	2022-05-11	0	Hiper TB	90			T11	prom	1	11						9	30.3844	30.4379	30.4111	0.053463	1	30.1503	30.0403	30.0953	0.110001	1	31.9508	31.9591	31.9549	0.00834465	1	32.5919	32.7205	32.6562	0.128536	1	30.8347	30.8527	30.8437	0.0180206	1	31.2436	31.2115	31.2275	0.032093	1	32.3207	32.4746	32.3977
254	2022-02-14	1.CuadD	Hipo TB	0			T1	prom	1	1	3	2	8	8	3	50	29.5302	29.2665	29.3983	0.263689	1	29.0924	28.9566	29.0245	0.135786	1	31.4706	31.4925	31.4816	0.0219727	1	31.7592	32.5886	32.1739	0.829414	2	30.3164	30.4728	30.3946	0.156401	1	30.5115	31.2627	30.8871	0.751215	2	32.5859	32.9186	32.7522
257	2022-02-21	1.CuadD	Error	0			T2	prom	1	2	5	2	8	8	3	45	27.8672	27.2454	27.5563	0.621771	2	26.2688	26.3996	26.3342	0.130861	1	30.026	29.9788	30.0024	0.047205	1	30.7114	30.8798	30.7956	0.168352	1	29.3472	29.1506	29.2489	0.196592	1	29.9627	29.9385	29.9506	0.0242157	1	31.2412	31.3745	31.3079
259	2022-02-27	0	Hipo TB				T3	prom	1	3	2	8	8	8	3	27	28.329	28.0573	28.1931	0.271711	1	26.9309	27.4942	27.2125	0.563278	2	31.1268	31.0628	31.0948	0.0639668	1	31.5199	32.1346	31.8273	0.614656	2	29.8885	29.7533	29.8209	0.135172	1	30.4264	30.6484	30.5374	0.222033	1	31.5909	31.8648	31.7279
272	2022-04-12	1.IsqD	Hipo CP				T9	prom	1	9	5	2	8	8	5	55	28.837	28.5104	28.6737	0.326586	2	28.5037	28.836	28.6699	0.332348	2	31.1853	30.9383	31.0618	0.246946	1	31.5823	31.9049	31.7436	0.32258	2	30.1326	29.8648	29.9987	0.267891	1	30.6637	30.736	30.6998	0.0722809	1	31.9018	32.1455	32.0237
274	2022-04-27	1.IsqD	Hipo CP				T10	prom	1	10						55	28.91	28.9672	28.9386	0.0572472	1	28.7004	29.1726	28.9365	0.472216	2	32.0433	32.1155	32.0794	0.0722504	1	32.3551	32.999	32.6771	0.643967	2	30.5789	30.7826	30.6807	0.203676	1	31.0047	31.5523	31.2785	0.547516	2	32.3814	32.7898	32.5856
280	2022-02-21	1.RodD	Hipo TB	24			T2	prom	1	2	4	4	8	7	4	37	28.4366	27.7859	28.1113	0.650663	2	28.4737	27.8875	28.1806	0.586191	2	31.2922	31.0178	31.155	0.274336	1	31.714	31.5588	31.6364	0.155161	1	29.8498	29.4247	29.6373	0.425102	2	30.4993	30.1496	30.3244	0.349651	2	30.9744	31.1891	31.0817
282	2022-02-27	0	Hipo TB	15			T3	prom	1	3	6	7	5	4	6	41	28.0102	27.8037	27.9069	0.206526	1	28.7571	28.9929	28.875	0.235828	1	31.2511	30.4146	30.8328	0.8365	2	32.107	31.6347	31.8709	0.472311	2	29.1959	28.7873	28.9916	0.408615	2	29.7694	29.7847	29.777	0.0153122	1	31.1739	31.2955	31.2347
285	2022-03-08	3.CPIz	Hipo PieD GemIz	15			T4	prom	1	4	3	4	7	5	5	59	28.4757	28.1246	28.3002	0.351107	2	28.5545	28.4938	28.5242	0.0606632	1	31.5075	31.0119	31.2597	0.495667	2	32.2158	32.0027	32.1093	0.213104	1	30.3249	30.5735	30.4492	0.248617	1	30.6056	31.4833	31.0445	0.877668	2	32.3613	32.6176	32.4895
287	2022-03-15	1.RodD 1.TobIz	Hipo TB	75			T5	prom	1	5	2	6	8	6	5	37	27.4366	27.2951	27.3658	0.1415	1	27.2513	28.0982	27.6747	0.846943	2	30.3336	30.0089	30.1712	0.32472	2	31.3509	31.2942	31.3226	0.0566959	1	28.531	28.2522	28.3916	0.278835	1	29.1431	29.4863	29.3147	0.343225	2	30.7036	31.1421	30.9229
289	2022-03-22	1.Isq	HipoTB				T6	prom	1	6	2	3	7	6	3	46	26.8894	26.7739	26.8316	0.115498	1	27.6757	27.4759	27.5758	0.199839	1	30.4273	30.3348	30.3811	0.0924778	1	31.2549	31.113	31.1839	0.141945	1	28.4601	28.583	28.5216	0.122908	1	29.1935	29.4701	29.3318	0.276564	1	31.0172	31.408	31.2126
290	2022-03-31	0	Hipo TB	1			T7	prom	1	7	7	5	7	6	4	27	27.6428	27.3844	27.5136	0.258362	1	28.5727	28.6244	28.5985	0.0517159	1	30.5421	30.0882	30.3151	0.453876	2	31.3267	30.9099	31.1183	0.416775	2	28.7781	28.6085	28.6933	0.169626	1	29.483	29.4209	29.4519	0.0621052	1	31.076	31.0067	31.0414
292	2022-04-06	1.CuadIz	Hipo CA				T8	prom	1	8	3	6	7	5	3	32	27.658	27.2094	27.4337	0.448639	2	27.2409	27.6156	27.4282	0.374706	2	30.1758	29.697	29.9364	0.478769	2	31.1911	30.6352	30.9131	0.555954	2	28.6845	28.3962	28.5403	0.28826	1	29.5232	29.2403	29.3817	0.282816	1	31.1159	31.0399	31.0779
295	2022-04-12	1.CuadD	Hipo	10			T9	prom	1	9	6	4	8	6	4	36	27.7239	27.4649	27.5944	0.258986	1	28.2067	28.4946	28.3506	0.287848	1	30.4779	30.2512	30.3645	0.226744	1	31.4889	30.8171	31.153	0.67177	2	28.8455	28.5581	28.7018	0.287346	1	29.7223	29.3775	29.5499	0.344824	2	31.2983	30.9456	31.1219
297	2022-04-27	0	Hiper CP	15		2.IsqD	T10	prom	1	10						18	29.0798	28.5911	28.8355	0.488697	2	29.4079	29.7007	29.5543	0.292807	1	31.4728	31.2806	31.3767	0.192179	1	32.1451	32.0749	32.11	0.0702248	1	30.1552	29.7893	29.9722	0.3659	2	30.8503	30.6505	30.7504	0.199717	1	32.1406	32.0422	32.0914
299	2022-05-11	1.IsqD	Hiper TB				T11	prom	1	11	3	4	7	7	3	27	30.1695	29.9502	30.0599	0.219318	1	30.9641	31.1004	31.0322	0.136349	1	32.3761	32.2449	32.3105	0.131176	1	32.7346	32.7016	32.7181	0.033062	1	31.1379	30.7363	30.9371	0.401579	2	31.6268	31.4209	31.5238	0.205976	1	32.4483	32.3581	32.4032
301	2022-02-14	1.GlutD	Normal	38		2.IsqD	T1	prom	1	1						14	29.5951	29.3133	29.4542	0.281839	1	29.1144	28.8639	28.9892	0.250525	1	31.1794	31.416	31.2977	0.236517	1	32.2635	32.3264	32.295	0.0629196	1	30.1659	30.4509	30.3084	0.285004	1	30.763	31.1032	30.9331	0.34021	2	33.0182	32.862	32.9401
303	2022-02-21	0	Normal	30			T2	prom	1	2	7	3	8	7	6	32	28.7514	28.2421	28.4968	0.5093	2	28.5443	28.4015	28.4729	0.142838	1	31.4773	30.8496	31.1635	0.627708	2	32.7266	32.3444	32.5355	0.382122	2	29.7641	29.6554	29.7097	0.108669	1	30.8555	30.5888	30.7221	0.266739	1	32.8445	32.7019	32.7732
305	2022-02-27	0	Hipo Isq + IsqD	5			T3	prom	1	3	5	2	8	8	4	5	27.8084	27.5357	27.6721	0.272766	1	27.8053	27.6174	27.7113	0.187864	1	29.986	30.1004	30.0432	0.114418	1	31.4492	31.339	31.3941	0.110205	1	28.9806	28.8926	28.9366	0.0879745	1	29.8676	29.9089	29.8882	0.0413265	1	31.7346	31.5534	31.644
308	2022-03-08	0	Normal	0		2.AddD	T4	prom	1	4	5	1	10	10	5	41	28.4914	28.0874	28.2894	0.403969	2	28.9027	28.3804	28.6415	0.522236	2	31.1625	31.1662	31.1644	0.00368881	1	32.414	32.3778	32.3959	0.0362434	1	29.9356	29.5335	29.7345	0.402048	2	30.7104	30.5939	30.6522	0.116587	1	32.7545	32.7503	32.7524
309	2022-03-15	2.CuadD	Hipo TB			2.AddD	T5	prom	1	5	3	1	9	9	3	78	26.3845	26.1541	26.2693	0.230484	1	26.1959	25.7596	25.9777	0.436333	2	29.2696	29.14	29.2048	0.129591	1	30.2425	30.9473	30.5949	0.704798	2	28.1638	27.6939	27.9289	0.469952	2	28.4971	29.1826	28.8399	0.685537	2	31.185	31.7818	31.4834
311	2022-03-22	0	Hipo Gem			2.AducFD	T6	prom	1	6	3	1	9	9	3	41	26.897	26.8928	26.8949	0.00418472	1	27.5651	27.3976	27.4813	0.1675	1	30.4534	30.2062	30.3298	0.247219	1	31.7676	31.5109	31.6393	0.256672	1	28.654	28.6636	28.6588	0.00957298	1	29.4358	29.7471	29.5914	0.311247	2	32.0033	32.1251	32.0642
314	2022-03-31	0	Normal	0			T7	prom	1	7	5	1	9	10	4	18	27.89	27.6602	27.7751	0.229813	1	27.8729	27.6536	27.7633	0.219236	1	29.8461	29.7771	29.8116	0.0689468	1	31.0324	30.8252	30.9288	0.207226	1	28.9926	28.8208	28.9067	0.171797	1	29.8658	29.6152	29.7405	0.250639	1	31.8468	31.6899	31.7684
318	2022-04-12	0	Hiper Gem			2.AducFD 4.IsqD	T9	prom	1	9	4	1	9	10	3	14	28.593	28.5839	28.5884	0.00903702	1	28.6677	28.4963	28.582	0.171373	1	30.6859	30.8272	30.7565	0.141283	1	32.0734	32.0323	32.0529	0.0411644	1	29.7229	29.6051	29.664	0.117819	1	30.6183	30.4778	30.5481	0.140429	1	32.7423	32.6975	32.7199
322	2022-05-11	1.IsqD	HiperTB			2.IsqD 2.PopD 2.RodD 4.IsqD	T11	prom	1	11						32	29.7516	29.9009	29.8262	0.149233	1	30.9392	30.6902	30.8147	0.248934	1	33.3339	33.0968	33.2154	0.237144	1	33.8151	33.6415	33.7283	0.173599	1	31.2521	31.5135	31.3828	0.261412	1	31.8592	32.1195	31.9894	0.260252	1	33.2184	33.2124	33.2154
323	2022-02-14	1.CuadD	Hipo TB	96			T1	prom	1	1	5	6	2	3	8	46	29.196	28.6895	28.9427	0.506546	2	30.0734	30.0499	30.0617	0.0234852	1	30.6052	30.4763	30.5408	0.128922	1	31.596	30.8758	31.2359	0.720263	2	30.1299	29.8624	29.9961	0.267502	1	30.8179	30.1991	30.5085	0.618773	2	31.7984	31.2707	31.5345
326	2022-02-21	2.IsqIz 1.CuadIz 1.RodIz	Hipo TB + isq der Hiper Rodillas	95		2.IsqIz	T2	prom	1	2	6	5	5	5	7	64	29.5049	29.1754	29.3401	0.329496	2	30.2338	29.8925	30.0632	0.341311	2	29.83	29.491	29.6605	0.338991	2	30.7913	29.8486	30.3199	0.942724	2	29.6367	29.1876	29.4122	0.449024	2	30.1874	29.8253	30.0064	0.362087	2	31.3657	30.9993	31.1825
328	2022-02-27	2.Gem	Hipo TB + CPD	90		2.RodIz	T3	prom	1	3	5	5	5	4	8	82	28.019	27.637	27.828	0.381981	2	29.3845	29.1783	29.2814	0.206207	1	31.0618	30.0272	30.5445	1.03463	2	31.9674	31.1901	31.5787	0.777298	2	29.2527	28.7271	28.9899	0.525583	2	29.6608	29.2353	29.4481	0.425497	2	31.9469	31.346	31.6464
330	2022-03-08	2.RodIz	Hipo TB +HipoIsqIz	75			T4	prom	1	4	5	5	5	5	5	45	27.8354	27.7807	27.8081	0.0547142	1	29.7747	29.6274	29.701	0.147335	1	30.4952	29.9616	30.2284	0.533581	2	31.4795	31.0063	31.2429	0.47327	2	29.3746	29.2075	29.291	0.167133	1	30.0728	29.6803	29.8765	0.392555	2	31.3789	30.9238	31.1514
337	2022-03-31	2.PieD 2.Rod	Hiper Rod Hipo Musc	83			T7	prom	1	7						59	30.8726	31.1651	31.0188	0.292507	1	29.5994	29.6618	29.6306	0.0623741	1	29.4975	29.9492	29.7234	0.451666	2	29.7929	30.0243	29.9086	0.231401	1	30.002	30.0063	30.0041	0.00434303	1	30.3134	30.3987	30.356	0.0853157	1	30.496	30.3517	30.4239
341	2022-04-12	1.Cuad 1.PieD	Hipo Cuad				T9	prom	1	9	5	5	5	5	5	68	28.6559	28.2517	28.4538	0.404211	2	30.7417	30.2989	30.5203	0.44277	2	30.1422	29.4675	29.8049	0.674665	2	30.9968	30.3071	30.6519	0.689703	2	29.4029	28.9705	29.1867	0.432413	2	29.6451	29.6109	29.628	0.0341969	1	31.2197	30.7572	30.9885
343	2022-04-27	1.RodD 1.CuadIz	Hipo CA - Hiper CP	67			T10	prom	1	10	5	5	5	5	5	78	28.811	28.1251	28.468	0.685972	2	30.1305	30.2102	30.1704	0.0796776	1	30.2704	29.9573	30.1138	0.313173	2	31.4045	30.6255	31.015	0.779058	2	29.4118	29.363	29.3874	0.04883	1	30.0749	29.6255	29.8502	0.449356	2	31.9948	31.2872	31.641
347	2022-02-14	1.RodD	Hiper Add	96			T1	prom	1	1	9	5	7	9	6	78	29.899	29.3892	29.6441	0.509748	2	29.765	29.3503	29.5577	0.414715	2	30.6523	30.8041	30.7282	0.151838	1	31.0707	31.1558	31.1132	0.0851135	1	30.3937	30.1941	30.2939	0.199629	1	30.5979	30.555	30.5764	0.0429287	1	31.7464	31.2342	31.4903
350	2022-02-21	0	Hipo Gem	95			T2	prom	1	2	7	5	7	7	7	55	29.7461	29.4876	29.6169	0.258497	1	28.6328	28.5417	28.5872	0.0910816	1	31.1956	31.3636	31.2796	0.167974	1	31.2533	31.308	31.2807	0.0547504	1	30.0568	29.9977	30.0273	0.059166	1	30.4038	30.4613	30.4326	0.0574455	1	31.2913	31.2104	31.2509
353	2022-03-08	1.PieIz	Hipo TB +Hipo IsqIz	75		2.RodIz	T4	prom	1	4						59	28.1898	27.885	28.0374	0.304819	2	29.1936	28.7539	28.9738	0.439699	2	30.77	30.2732	30.5216	0.496807	2	31.1571	30.9214	31.0393	0.235716	1	29.4209	29.4938	29.4574	0.0729828	1	29.7667	30.025	29.8958	0.258286	1	31.4732	31.2844	31.3788
359	2022-03-31	1.Rod	Hiper TB	65			T7	prom	1	7						36	30.795	30.4839	30.6395	0.31114	2	31.1021	30.9035	31.0028	0.198599	1	31.6497	31.649	31.6493	0.000640869	1	32.1564	32.0892	32.1228	0.0671768	1	30.7984	30.7543	30.7764	0.0440998	1	31.1027	31.1695	31.1361	0.0667229	1	32.2576	32.0678	32.1627
364	2022-04-12	2. CuadD 1.PieD	Hiper	90			T9	prom	1	9						73	30.6917	30.0674	30.3795	0.624355	2	31.2046	30.7447	30.9746	0.459984	2	31.2642	30.9929	31.1286	0.271215	1	31.5775	31.4399	31.5087	0.137583	1	30.7784	30.1553	30.4668	0.623058	2	31.0262	30.5352	30.7807	0.491039	2	31.738	31.2793	31.5087
368	2022-02-14	1.CuadIz	Hipo TB	96		2.RodIz 2.TobIz	T1	prom	1	1	6	5	6	7	6	46	29.8596	29.8349	29.8472	0.0247192	1	29.9415	29.4878	29.7146	0.453688	2	31.4439	31.6393	31.5416	0.195339	1	32.5108	32.5383	32.5245	0.0275459	1	30.4264	30.6694	30.5479	0.242987	1	30.918	31.3446	31.1313	0.426634	2	31.8394	32.2258	32.0326
371	2022-02-21	1.IsqIz 1.AducFIz	Hipo TB	95		2.TobIz	T2	prom	1	2	2	5	7	8	5	55	28.3317	27.9298	28.1308	0.401915	2	28.8203	28.11	28.4652	0.710287	2	31.2878	31.1568	31.2223	0.13097	1	32.6665	31.9603	32.3134	0.706144	2	29.8774	29.9091	29.8932	0.0316238	1	30.8396	30.5685	30.7041	0.271154	1	31.6386	32.0376	31.8381
374	2022-02-27	2.IsqD 1.TobD	Hipo TB + CPIz	90			T3	prom	1	3	5	5	7	7	6	37	28.0172	27.7464	27.8818	0.270765	1	28.9039	27.9848	28.4444	0.919056	2	30.5542	30.2967	30.4254	0.257528	1	31.5876	31.4799	31.5338	0.107725	1	28.9388	28.8434	28.8911	0.0954018	1	29.5043	29.5734	29.5389	0.0690708	1	30.7689	31.2905	31.0297
375	2022-03-08	2.GemIz 1.PieD	Hipo CAIz HipoCPIz	10			T4	prom	1	4	1	3	8	8	4	82	27.1522	27.2925	27.2224	0.140352	1	28.5764	28.071	28.3237	0.505466	2	30.4945	30.207	30.3507	0.28758	1	31.3073	31.0122	31.1597	0.295048	1	29.0138	29.075	29.0444	0.0612183	1	29.7342	29.9966	29.8654	0.262386	1	31.2636	31.7119	31.4878
377	2022-03-15	1.TobD	Normal			2.TobIz	T5	prom	1	5	2	4	8	8	4	59	28.0502	28.1578	28.104	0.107616	1	28.7191	27.8576	28.2884	0.861523	2	30.5813	30.4317	30.5065	0.149624	1	31.7691	31.4729	31.621	0.296223	1	29.344	29.116	29.23	0.228004	1	29.8416	30.1087	29.9751	0.267065	1	31.1502	31.58	31.3651
379	2022-03-22	1.Cuad	Hipo TB - isq	80			T6	prom	1	6	3	5	8	8	6	59	27.4387	27.6012	27.5199	0.162554	1	28.6585	28.0299	28.3442	0.628534	2	30.5429	30.631	30.5869	0.0880871	1	31.2512	31.8327	31.5419	0.581551	2	29.0686	28.9496	29.0091	0.119007	1	29.3313	30.0648	29.698	0.733446	2	30.8351	31.7799	31.3075
382	2022-03-31	0	Hipo TB	90			T7	prom	1	7	3	4	7	8	6	50	27.6407	27.5724	27.6066	0.0683365	1	28.9041	28.6612	28.7827	0.242981	1	30.7076	30.8997	30.8036	0.192099	1	31.7375	31.9709	31.8542	0.233421	1	29.2646	29.3558	29.3102	0.0912819	1	29.8226	30.1571	29.9899	0.334549	2	31.4756	32.0428	31.7592
383	2022-04-06	1.Cuad	Hiper				T8	prom	1	8	1	3	8	7	5	46	28.3392	28.3379	28.3385	0.00133896	1	29.3988	28.3042	28.8515	1.09464	2	31.4488	31.1559	31.3024	0.292934	1	32.1561	31.7867	31.9714	0.369415	2	30.0206	30.1343	30.0774	0.113686	1	30.7928	31.2893	31.041	0.496536	2	31.525	32.1014	31.8132
386	2022-04-12	1.CuadIz 1.TobD	Normal	90		2.AducF	T9	prom	1	9	3	4	8	9	6	73	28.0158	28.5024	28.2591	0.486582	2	29.5687	29.006	29.2874	0.562643	2	31.1672	31.051	31.1091	0.116198	1	32.2053	31.9609	32.0831	0.244423	1	29.4202	29.703	29.5616	0.282808	1	30.0737	30.5608	30.3172	0.487019	2	31.4747	31.8433	31.659
388	2022-04-27	1.CadPos	Hiper	90		2.TobIz	T10	prom	1	10	4	4	7	8	4	27	29.6936	29.8081	29.7509	0.114483	1	30.1423	29.4869	29.8146	0.655357	2	32.0966	31.8989	31.9977	0.197754	1	33.0122	32.8253	32.9188	0.186905	1	30.5276	30.73	30.6288	0.202457	1	31.2742	31.4942	31.3842	0.219927	1	32.2639	32.6194	32.4417
390	2022-05-11	2.IsqD 1.TobD	Hiper TB	90			T11	prom	1	11	4	4	8	7	4	46	30.7957	30.9357	30.8657	0.139965	1	31.6595	31.616	31.6377	0.0435104	1	33.3145	33.0326	33.1736	0.281933	1	33.9407	33.5343	33.7375	0.406368	2	31.4919	31.6033	31.5476	0.111452	1	32.1358	32.0805	32.1082	0.055275	1	33.0676	33.1456	33.1066
391	2022-02-14	1.RodIz 1.IsqD	Hipo tB	38		2.GlutIz 2.IsqD	T1	prom	1	1	7	1	7	7	4	73	27.3318	28.2425	27.7871	0.910652	2	28.7416	28.736	28.7388	0.00558853	1											29.3677	29.4682	29.418	0.100471	1	29.9284	30.3181	30.1233	0.389641	2	31.148	31.2726	31.2103
395	2022-02-21	3.IsqIz 2.RodIz	Hipo TB	71			T2	prom	1	2	8	1	8	8	2	91	27.0071	27.6307	27.3189	0.623632	2	26.8506	27.4198	27.1352	0.569225	2	30.7491	30.7397	30.7444	0.00943375	1	31.6851	31.4245	31.5548	0.260691	1	28.5269	28.908	28.7174	0.381149	2	29.5003	29.6091	29.5547	0.108837	1	31.1204	31.0965	31.1084
409	2022-04-12	0	hipo	65		2.RodD	T9	prom	1	9	7	3	8	8	2	39	27.3343	28.0325	27.6834	0.698282	2	28.6024	28.625	28.6137	0.0225449	1											28.7573	28.7784	28.7679	0.0211315	1	29.3618	29.494	29.4279	0.132185	1	29.854	30.1522	30.0031
414	2022-02-14	2.IsqIz	Hipo IsqIzq	0		2.RodD	T1	prom	1	1	1	3	5	5	2	73	28.2536	28.0665	28.1601	0.187037	1	27.9903	27.4436	27.7169	0.546675	2	31.5171	31.788	31.6526	0.270864	1	31.8218	32.7597	32.2908	0.937889	2	29.5274	29.4696	29.4985	0.0578041	1	29.9598	30.2388	30.0993	0.279045	1	32.0251	32.3335	32.1793
418	2022-02-21	0	Hipo TB	71			T2	prom	1	2	7	3	5	5	5	27	27.1741	27.1017	27.1379	0.0724201	1	26.6723	26.438	26.5551	0.234247	1	31.2412	31.0086	31.1249	0.232622	1	31.6613	31.5872	31.6243	0.0740414	1	28.7806	28.7024	28.7415	0.0782528	1	29.4709	29.1115	29.2912	0.359438	2	31.3582	31.1961	31.2772
420	2022-02-27	1.IsqD	Hipo Gem Hipo CuadD	90		2.RodD	T3	prom	1	3	8	3	4	3	7	40	28.1775	28.076	28.1267	0.101528	1	27.4332	26.8309	27.132	0.602356	2											29.5443	29.1003	29.3223	0.443962	2	29.6927	29.7039	29.6983	0.0112534	1	31.6169	31.5419	31.5794
421	2022-03-08	1.IsqIz	Normal	90		2.AddIz	T4	prom	1	4	8	3	8	5	5	60	28.829	28.4809	28.655	0.348063	2	28.0852	27.7595	27.9223	0.325705	2	30.9779	30.6697	30.8238	0.30822	2	31.2554	31.4862	31.3708	0.230827	1	29.9996	29.962	29.9808	0.0375881	1	30.2983	30.43	30.3641	0.131704	1	32.2131	32.3499	32.2815
423	2022-03-15	1.IsqD	Hipo TB	63			T5	prom	1	5	6	3	8	7	5	43	26.9643	27.0833	27.0238	0.119034	1	26.6919	26.5306	26.6112	0.161308	1											28.0448	27.9361	27.9904	0.108664	1	28.3768	28.5847	28.4807	0.207888	1	29.8958	30.3309	30.1133
427	2022-03-22	0	Hiper TB	91			T7	prom	1	7						27	29.4555	29.2378	29.3466	0.217606	1	29.0647	28.7664	28.9155	0.298254	1	32.3285	32.1422	32.2354	0.18626	1	32.7317	33.0649	32.8983	0.333237	2	30.4887	30.2313	30.36	0.257328	1	30.8995	30.804	30.8517	0.0954971	1	32.789	32.8757	32.8323
430	2022-04-06						T8	prom	1	8	6	3	7	6	3	59	28.5824	28.3283	28.4553	0.254107	1	27.9861	27.5326	27.7593	0.453566	2	31.1518	30.5883	30.87	0.563526	2	31.6378	31.5043	31.5711	0.133574	1	29.2009	29.1114	29.1562	0.089489	1	29.7078	29.7056	29.7067	0.00216675	1	31.9459	31.9445	31.9452
432	2022-04-12	1.IsqD	Normal	80		2.Isq	T9	prom	1	9	3	3	8	6	5	59	28.5321	28.5575	28.5448	0.0253849	1	28.6367	28.4704	28.5535	0.166296	1	31.6179	31.5012	31.5596	0.116663	1	31.9576	32.3405	32.149	0.382908	2	29.4516	29.4975	29.4745	0.0458088	1	29.8635	30.1276	29.9956	0.264055	1	32.0537	32.224	32.1389
434	2022-04-27	1.Isq	Hiper TB	90			T10	prom	1	10	3	2	8	7	3	50	29.8271	29.7836	29.8053	0.0435257	1	29.4879	29.0127	29.2503	0.47521	2	32.1459	31.917	32.0314	0.228888	1	32.4717	32.7597	32.6157	0.287979	1	30.9852	30.3275	30.6563	0.657667	2	31.1621	30.9308	31.0464	0.231216	1	32.6471	32.5754	32.6113
436	2022-05-11	1.IsqIz	Hiper TB			2.RodIz	T11	prom	1	11						32	31.345	31.4185	31.3818	0.0735264	1	31.5789	31.1701	31.3745	0.408848	2	32.9086	32.6826	32.7956	0.226002	1	33.0792	33.3509	33.2151	0.271713	1	31.8289	31.7784	31.8037	0.0505619	1	31.9829	32.1434	32.0631	0.160566	1	33.2698	33.3768	33.3233
437	2022-02-14	0.	Hipo TB	0			T1	prom	1	1	1	2	7	5	2	22	28.8898	29.1652	29.0275	0.275412	1	28.5107	28.2587	28.3847	0.251976	1											30.317	30.6283	30.4727	0.311268	2	31.0881	31.1076	31.0978	0.0195618	1	32.4123	32.0236	32.218
441	2022-02-21	1.IsqD	Hipo TB	0			T2	prom	1	2	1	2	7	7	1	50	27.4501	27.3172	27.3836	0.13287	1	26.7582	27.0413	26.8997	0.283102	1	31.2793	31.1217	31.2005	0.157621	1	32.0508	31.6413	31.846	0.4095	2	29.4649	29.4787	29.4718	0.0138168	1	30.0508	29.8779	29.9643	0.17293	1	31.3496	31.3772	31.3634
444	2022-03-08	1.GemIz	Hipo TB	0			T4	prom	1	4	1	2	7	7	3	50	27.8997	27.8812	27.8905	0.0184822	1	27.1129	26.8208	26.9668	0.292133	1	32.0938	31.8897	31.9918	0.204144	1	32.7509	32.5426	32.6467	0.208313	1	29.9146	29.8351	29.8749	0.0794144	1	30.7794	30.4972	30.6383	0.282167	1	32.0254	31.941	31.9832
446	2022-03-15	1.TibD	Hipo TB				T5	prom	1	5	1	2	7	7	2	41	26.9309	27.0156	26.9732	0.0847187	1	26.4208	26.3034	26.3621	0.117443	1	31.0587	30.7469	30.9028	0.311752	2	32.0787	31.7984	31.9385	0.280319	1	28.8895	28.4761	28.6828	0.413387	2	29.6345	29.6545	29.6445	0.02001	1	31.3343	31.2454	31.2899
450	2022-03-31	0	Hipo CP	65			T7	prom	1	7	2	2	6	6	3	41	27.9367	27.6771	27.8069	0.259672	1	28.2185	27.687	27.9528	0.531498	2	31.4981	31.4249	31.4615	0.0732002	1	32.474	32.2163	32.3451	0.25774	1	29.4601	29.435	29.4476	0.025074	1	30.3747	30.1651	30.2699	0.209557	1	32.0255	31.8372	31.9314
452	2022-04-06	1.SoleoD	Normal				T8	prom	1	8	2	2	7	6	3	50	27.6914	27.3861	27.5388	0.305281	2	27.3754	27.0829	27.2291	0.292555	1	30.2881	30.2505	30.2693	0.0376358	1	31.2872	31.1653	31.2263	0.121973	1	29.4911	29.3516	29.4214	0.139481	1	30.5111	30.2695	30.3903	0.241592	1	31.5782	31.7539	31.6661
455	2022-04-12	1.GemD	Normal	75			T9	prom	1	9	2	2	7	6	3	59	27.7679	27.441	27.6044	0.326864	2	27.7633	27.3106	27.5369	0.452662	2	31.8712	31.4641	31.6676	0.40712	2	32.7444	32.2972	32.5208	0.447243	2	29.8034	29.5237	29.6635	0.279667	1	30.6561	30.4657	30.5609	0.190384	1	32.2744	32.2141	32.2442
457	2022-04-27	1.GemD	Normal				T10	prom	1	10	5	2	7	6	5	60	28.1582	27.8379	27.9981	0.320305	2	28.4393	28.2749	28.3571	0.164415	1	31.3206	31.097	31.2088	0.223631	1	32.3419	31.701	32.0214	0.640863	2	29.6897	29.3141	29.5019	0.375601	2	30.5346	30.1046	30.3196	0.430044	2	31.6952	31.7681	31.7317
459	2022-05-11	1.GemD	Hiper TB				T11	prom	1	11	3	2	6	5	4	55	30.2795	29.7149	29.9972	0.564613	2	30.1904	29.8171	30.0038	0.373297	2	33.0677	32.979	33.0233	0.0886879	1	33.7272	33.3439	33.5355	0.383312	2	31.0938	31.0341	31.064	0.0597248	1	31.752	31.4832	31.6176	0.268785	1	33.1882	33.0784	33.1333
461	2022-02-14	1.IsqIz 1.GemD	Hipo GemDer	0		2.GemD	T1	prom	1	1	1	2	8	8	3	37	30.0976	30.5548	30.3262	0.457161	2	29.4549	29.8684	29.6616	0.413467	2											31.0709	30.9768	31.0239	0.0941372	1	31.7837	31.6617	31.7227	0.122025	1	32.6969	32.7003	32.6986
463	2022-02-21	1.IsqIz	Hipo CP	0			T2	prom	1	2	1	3	8	8	3	55	29.1491	29.2616	29.2053	0.112471	1	28.4551	28.5847	28.5199	0.129679	1	31.5896	31.8934	31.7415	0.303789	2	32.8564	32.8284	32.8424	0.0280304	1	30.3429	30.8523	30.5976	0.509481	2	31.2611	31.2523	31.2567	0.00881386	1	32.364	32.276	32.32
467	2022-03-08	1.IsqIz	Hipo TB	0			T4	prom	1	4						41	28.6964	29.2038	28.9501	0.507416	2	29.0879	29.5275	29.3077	0.43951	2	31.1823	31.1153	31.1488	0.0669842	1	32.4115	32.4539	32.4327	0.0424156	1	30.4453	30.4562	30.4507	0.0108585	1	31.1024	31.2984	31.2004	0.19606	1	32.3191	32.2085	32.2638
470	2022-03-15	1.GemD 1.FlexCadD	Hipo TB				T5	prom	1	5	5	3	8	8	3	55	27.3909	27.9988	27.6948	0.607866	2	28.6477	28.5003	28.574	0.147385	1	31.2206	30.5673	30.8939	0.653296	2	32.2955	31.8124	32.054	0.483166	2	29.4022	29.1364	29.2693	0.265842	1	30.1935	30.0266	30.1101	0.16691	1	31.9418	31.8683	31.9051
473	2022-03-31	1.GemD					T7	prom	1	7	5	3	7	8	3	41	28.5039	28.8373	28.6706	0.333424	2	27.8686	28.0296	27.9491	0.161057	1	31.2603	31.3145	31.2874	0.0541878	1	32.2513	32.209	32.2301	0.0423393	1	28.8846	28.9837	28.9341	0.0991135	1	29.5251	29.8987	29.7119	0.373672	2	31.487	31.7725	31.6297
476	2022-04-06	2.GemD 1.IsqIz	Hipo				T8	prom	1	8						87	28.213	28.8629	28.5379	0.649902	2	28.3699	28.9529	28.6614	0.583	2	30.7282	30.801	30.7646	0.0727901	1	31.9588	31.9428	31.9508	0.0159836	1	29.6298	29.7728	29.7013	0.14304	1	30.5324	30.7465	30.6395	0.214191	1	32.5565	32.4772	32.5168
478	2022-04-12	2.IsqD	Normal				T9	prom	1	9	4	3	8	8	3	50	29.1362	29.1331	29.1346	0.00308609	1	29.5376	29.7281	29.6329	0.190449	1	31.2599	31.286	31.273	0.026144	1	32.5417	32.447	32.4944	0.0947151	1	30.1507	30.1531	30.1519	0.00243759	1	31.2462	30.8079	31.0271	0.438309	2	32.0189	31.9596	31.9892
480	2022-04-27	2.IsqIz 1.AducFIz 1.GemD	Normal			2.Pies	T10	prom	1	10	4	2	8	6	3	82	28.6348	29.4115	29.0231	0.776751	2	29.1698	29.7965	29.4831	0.626719	2	31.5604	31.2906	31.4255	0.269821	1	32.8284	32.4813	32.6549	0.347042	2	30.4847	30.4376	30.4611	0.0470924	1	31.4668	31.3593	31.413	0.107557	1	33.1976	32.9013	33.0495
482	2022-05-11	1.IsqD	Hiper TB			2.Pies 2.PlantaPies	T11	prom	1	11	4	3	7	7	3	37	30.1892	30.5217	30.3555	0.332512	2	31.5752	31.5571	31.5661	0.0181255	1	32.454	31.9634	32.2087	0.490622	2	33.2407	33.0175	33.1291	0.22327	1	31.0806	31.0867	31.0836	0.00603485	1	31.5983	31.9203	31.7593	0.32192	2	32.7736	32.8414	32.8075
490	2022-03-08	0	Hipo TB +AducFIz	0		2.Add	T4	prom	1	4	2	4	7	8	6	50	29.108	28.744	28.926	0.363943	2	29.0226	28.8103	28.9165	0.212223	1	32.0011	31.7463	31.8737	0.254852	1	33.2647	32.7779	33.0213	0.486729	2	29.4851	29.3443	29.4147	0.140757	1	30.5504	30.1229	30.3366	0.427523	2	31.8028	31.3252	31.564
492	2022-03-15	0	Hipo TB				T5	prom	1	5	2	4	8	8	5	64	27.5683	26.6861	27.1272	0.882246	2	26.7606	26.7409	26.7507	0.0197124	1	28.8481	29.0825	28.9653	0.234404	1	29.5557	29.9986	29.7771	0.442894	2	27.7621	27.2572	27.5097	0.504896	2	28.2442	28.3385	28.2914	0.0942364	1	29.8206	29.5791	29.6998
495	2022-03-22	1.IsqD	Hipo TB - cuad			2.AducFIz	T6	prom	1	6	1	3	9	9	4	51	28.1366	28.2035	28.1701	0.0668373	1	28.3275	28.3341	28.3308	0.00665474	1											29.487	29.293	29.39	0.193996	1	30.1569	30.2506	30.2037	0.0936985	1	31.1179	31.1941	31.156
499	2022-04-06	0	Normal			2.AducFD	T8	prom	1	8	2	5	7	7	5	32	29.139	28.5954	28.8672	0.543608	2	27.6488	27.8682	27.7585	0.219347	1	30.351	30.4249	30.3879	0.0738907	1	31.6752	31.3216	31.4984	0.353565	2	28.9466	28.929	28.9378	0.0175533	1	29.8882	29.7531	29.8206	0.135109	1	31.7121	31.196	31.454
501	2022-04-12	2.FlexCadD 1.CuadD	Normal				T9	prom	1	9						69	29.0025	28.5723	28.7874	0.430208	2	28.9345	28.9413	28.9379	0.00679398	1	31.7239	31.1761	31.45	0.547785	2	32.8057	32.1993	32.5025	0.606445	2	29.566	29.1726	29.3693	0.39336	2	30.2248	29.8823	30.0535	0.342535	2	31.5573	31.0177	31.2875
503	2022-04-27	0	Normal				T10	prom	1	10	5	5	8	8	5	32	29.0488	28.5106	28.7797	0.538185	2	28.9851	29.1484	29.0667	0.163282	1	31.109	30.7604	30.9347	0.348629	2	31.7672	31.4856	31.6264	0.281645	1	30.062	29.7724	29.9172	0.289698	1	30.5286	30.2015	30.3651	0.327059	2	31.4196	30.9792	31.1994
506	2022-02-14	1.AquiD	Hipo TB	0			T1	prom	1	1	3	3	5	5	2	41	29.307	29.514	29.4105	0.207003	1	28.8999	28.8123	28.8561	0.0875587	1	31.001	31.0839	31.0425	0.0829258	1	31.7622	31.8869	31.8246	0.124693	1	30.0993	30.1066	30.103	0.00735664	1	30.579	30.7053	30.6421	0.126339	1	31.6533	31.6469	31.6501
509	2022-02-21	2.PieD	HIpo TB, menos gem der	0			T2	prom	1	2	2	3	7	8	3	64	27.858	27.731	27.7945	0.127045	1	27.6491	27.7309	27.69	0.08181	1	28.9868	29.4385	29.2127	0.451635	2	29.7256	29.7379	29.7318	0.0122795	1	28.2356	28.283	28.2593	0.0474052	1	29.0499	28.7593	28.9046	0.290592	1	29.7369	29.7635	29.7502
511	2022-02-27	1.GemIz	Hipo TB Hiper PieD	75			T3	prom	1	3						91	28.4396	28.6749	28.5573	0.235241	1	30.088	29.477	29.7825	0.611	2	30.4514	30.3118	30.3816	0.139587	1	31.5287	31.3175	31.4231	0.211241	1	29.0217	28.9151	28.9684	0.106571	1	29.7771	29.652	29.7145	0.12512	1	31.4073	30.7587	31.083
514	2022-03-08	1.CuadD	Hipo CAD Hipo CPIz	75		2.IsqD	T4	prom	1	4	5	3	8	8	6	59	27.668	27.8419	27.7549	0.173889	1	29.1289	28.9421	29.0355	0.186749	1	30.517	30.6463	30.5816	0.129259	1	31.0545	31.5581	31.3063	0.503586	2	29.0856	29.1254	29.1055	0.0397644	1	29.6215	30.0058	29.8136	0.384342	2	31.1035	31.3599	31.2317
515	2022-03-15	2.IsqIz 1.CaudIz	Hipo TB	37			T5	prom	1	5						64	25.7561	25.7725	25.7643	0.0164146	1	27.2505	27.4306	27.3406	0.180107	1	29.7082	29.4037	29.5559	0.304495	2	30.419	30.6797	30.5493	0.260702	1	27.7632	27.644	27.7036	0.119198	1	28.2739	28.7864	28.5301	0.51251	2	29.6966	30.0361	29.8663
518	2022-03-22	1.PieD	Hipo TB			2.CuadIz	T6	prom	1	6						55	26.2353	26.3664	26.3009	0.131147	1	27.4389	27.77	27.6044	0.331156	2	29.0812	29.3494	29.2153	0.268192	1	29.6424	29.6355	29.6389	0.00692749	1	27.9481	27.9976	27.9728	0.0495472	1	28.4675	28.5942	28.5309	0.126692	1	30.0427	30.1499	30.0963
520	2022-03-31	1.GemIz	Hipo CP	0		Tatuaje pierna iz	T7	prom	1	7						91	27.0657	28.3632	27.7144	1.29747	2	28.3888	29.0253	28.7071	0.636473	2	30.1182	30.0296	30.0739	0.0885639	1	31.0068	30.8349	30.9209	0.171879	1	28.4379	28.5544	28.4962	0.116585	1	29.3096	29.3821	29.3458	0.0725403	1	30.3927	30.3816	30.3871
521	2022-04-06	2.RodD 1.CuadD	Hipo CP				T8	prom	1	8						100	28.2384	27.02	27.6292	1.21841	2	28.3482	28.4781	28.4132	0.1299	1	31.2407	30.9359	31.0883	0.304815	2	32.0525	31.6573	31.8549	0.395212	2	28.8972	28.445	28.6711	0.452208	2	29.6751	29.3823	29.5287	0.292772	1	31.033	30.1946	30.6138
524	2022-04-12	0	Hipo				T9	prom	1	9						36	26.9772	27.3645	27.1708	0.387297	2	28.3667	28.5335	28.4501	0.166857	1	30.4599	30.1108	30.2853	0.349113	2	31.018	30.4774	30.7477	0.540648	2	28.7801	28.6859	28.733	0.0941811	1	29.2306	29.3858	29.3082	0.155151	1	30.7141	30.8868	30.8005
526	2022-04-27	1.GemD	Normal	46		1.Tatuaje	T10	prom	1	10	4	3	7	8	3	82	28.7223	28.2155	28.4689	0.506733	2	29.8811	29.3492	29.6151	0.5319	2	30.6922	30.4169	30.5546	0.275341	1	31.5417	31.0976	31.3196	0.444189	2	29.1666	29.3136	29.2401	0.14703	1	29.8413	29.8519	29.8466	0.0105724	1	30.9358	31.0534	30.9946
528	2022-05-11	0	Hiper TB				T11	prom	1	11						18	30.0014	30.4363	30.2188	0.434853	2	30.746	31.2831	31.0145	0.53714	2	32.166	32.1242	32.1451	0.0418625	1	32.9935	32.7652	32.8794	0.228275	1	31.1988	31.4602	31.3295	0.261454	1	31.879	31.9917	31.9354	0.112671	1	32.3851	32.3161	32.3506
529	2022-02-14	1.AducFD 1.RodD	Hipo IsqDer	96		2.AducFD 2.IsqD	T1	prom	1	1	9	2	3	3	8	50	29.3143	28.6353	28.9748	0.679043	2	29.4794	29.2875	29.3834	0.191896	1	30.4887	29.7494	30.119	0.739241	2	31.0759	30.8735	30.9747	0.202305	1	29.4839	29.1835	29.3337	0.300339	2	30.101	29.9896	30.0453	0.111467	1	30.7199	30.9437	30.8318
534	2022-02-27	1.IsqD	HipoTB	90			T3	prom	1	3	8	7	7	6	9	41	28.8785	28.7481	28.8133	0.130419	1	28.4425	28.4351	28.4388	0.00733948	1	29.8662	29.8863	29.8762	0.0201511	1	30.5741	30.6606	30.6174	0.0865078	1	29.3233	29.3374	29.3304	0.0141201	1	29.8161	29.8945	29.8553	0.0784569	1	30.4486	30.7036	30.5761
536	2022-03-08	0	HIpo CPIz Hipo AducPD	90			T4	prom	1	4	1	1	8	8	4	41	28.3204	28.006	28.1632	0.314346	2	27.9974	27.9214	27.9594	0.0760365	1	30.2906	30.2662	30.2784	0.0243645	1	31.0499	31.1328	31.0914	0.082922	1	29.5523	29.4953	29.5238	0.0570488	1	30.3004	30.4703	30.3853	0.169819	1	31.0695	31.1463	31.1079
539	2022-03-15	1.GemIz	Hipo TB	73		2.IsqIz	T5	prom	1	5	1	3	7	7	4	55	27.1776	27.0547	27.1162	0.122879	1	27.4575	27.4941	27.4758	0.036541	1	29.7963	29.5443	29.6703	0.252008	1	30.4742	30.7863	30.6302	0.312141	2	28.4857	28.181	28.3333	0.304724	2	29.0702	29.4155	29.2429	0.345337	2	30.5274	30.6094	30.5684
542	2022-03-31	0	Hipo TB	46			T7	prom	1	7	1	1	9	5	6	27	27.9914	27.6934	27.8424	0.297991	1	27.9019	27.983	27.9424	0.0811787	1	29.9761	29.7954	29.8858	0.180672	1	30.8191	30.7413	30.7802	0.0777969	1	29.0619	29.1637	29.1128	0.101759	1	29.8711	29.9544	29.9128	0.0832958	1	30.8541	30.9261	30.8901
544	2022-04-06	0	Hipo TB				T8	prom	1	8	2	2	7	4	2	50	27.3474	26.8811	27.1143	0.466217	2	28.2007	28.0145	28.1076	0.186224	1	29.9865	29.7555	29.871	0.230961	1	30.6097	30.5713	30.5905	0.0383949	1	28.841	29.0285	28.9348	0.187553	1	29.614	29.7985	29.7063	0.184492	1	30.8057	31.0516	30.9287
547	2022-04-12	0	Normal	90			T9	prom	1	9	1	2	8	7	3	27	28.3975	27.9406	28.1691	0.45686	2	28.5858	28.5535	28.5696	0.0322876	1	30.4001	30.3189	30.3595	0.0812378	1	31.2054	31.0783	31.1419	0.127016	1	29.2452	29.2842	29.2647	0.0389347	1	29.8915	30.0262	29.9588	0.13463	1	30.7628	31.0074	30.8851
549	2022-04-27	1.GemIz	Hiper IsqD	90			T10	prom	1	10	2	2	8	8	4	50	28.2922	27.8528	28.0725	0.439356	2	27.9763	27.701	27.8387	0.275366	1	30.923	30.9134	30.9182	0.00966263	1	31.4559	31.5807	31.5183	0.124825	1	29.5873	29.6223	29.6048	0.0349674	1	30.1348	30.1989	30.1668	0.0641689	1	31.4151	31.5521	31.4836
551	2022-05-11	0	Hiper TB	90			T11	prom	1	11	3	2	8	8	3	36	30.0699	29.8095	29.9397	0.260426	1	30.296	30.0933	30.1946	0.202694	1	31.842	31.7495	31.7957	0.0924702	1	32.2336	32.0218	32.1277	0.211842	1	30.8755	30.7725	30.824	0.103012	1	31.4742	31.315	31.3946	0.159155	1	32.0206	31.9926	32.0066
552	2022-02-14	2.AducPD 1.PieD	Normal	57		2.Isq	T1	prom	1	1	7	5	4	4	4	47	30.0823	29.9729	30.0276	0.109394	1	29.0325	28.8126	28.9226	0.219946	1	33.0521	32.7083	32.8802	0.343792	2	33.559	33.1217	33.3404	0.437325	2	31.1147	31.4613	31.288	0.346588	2	31.7143	31.9601	31.8372	0.245781	1	32.8406	32.5181	32.6794
555	2022-02-21	0	Normal	65			T2	prom	1	2	5	4	8	8	3	32	29.0186	29.2139	29.1162	0.195312	1	28.9231	28.94	28.9316	0.0168476	1	32.9668	32.4142	32.6905	0.552567	2	33.476	32.7318	33.1039	0.744205	2	30.4623	30.6151	30.5387	0.152746	1	31.2636	31.2126	31.2381	0.0509529	1	32.378	31.9823	32.1801
559	2022-03-08	1.AducPD	Hipo CPIz	15			T4	prom	1	4	1	2	8	8	1	100	28.5472	28.1731	28.3602	0.374125	2	29.6985	29.1613	29.4299	0.537178	2	32.8794	31.824	32.3517	1.05541	2	33.5134	32.4513	32.9823	1.06211	2	30.0557	29.8453	29.9505	0.210352	1	30.7826	30.5377	30.6602	0.244936	1	32.3901	31.9536	32.1718
562	2022-03-15	0	Hipo TB	30			T5	prom	1	5	3	4	9	8	4	27	27.0782	27.0755	27.0768	0.00264168	1	27.6494	27.4793	27.5644	0.170084	1	30.7483	30.4979	30.6231	0.250338	1	31.4124	31.5152	31.4638	0.102827	1	29.0445	28.7935	28.919	0.251047	1	29.9644	29.9292	29.9468	0.0352459	1	31.5507	31.4346	31.4926
563	2022-03-22	1.Isq	Normall - hipo IsqD	30		2.Lumb	T6	prom	1	6	1	2	9	9	3	78	28.5252	28.6759	28.6005	0.150644	1	29.9335	29.7544	29.8439	0.17907	1	31.8818	31.7178	31.7998	0.163969	1	32.4742	32.4861	32.4801	0.0118561	1	30.3188	30.3239	30.3213	0.00514984	1	30.9229	31.2687	31.0958	0.345839	2	32.3989	32.3237	32.3613
566	2022-03-31	1.CuadIz	Hipo TB	35			T7	prom	1	7	2	3	9	8	3	48	28.367	28.3221	28.3445	0.0449238	1	28.9779	28.9571	28.9675	0.0208778	1	31.0637	30.7235	30.8936	0.340212	2						29.6801	30.0898	29.885	0.409678	2	30.3032	30.7316	30.5174	0.428377	2	31.572	31.3205	31.4463
567	2022-04-06	0	Hiper			2.PieD 2.CuadD	T8	prom	1	8	1	2	8	8	2	55	29.2761	29.5404	29.4082	0.264305	1	30.2286	30.2186	30.2236	0.00998306	1	31.8627	31.7364	31.7995	0.126305	1	32.2837	32.7435	32.5136	0.459778	2	30.5009	30.4879	30.4944	0.0130348	1	30.9662	31.4565	31.2114	0.490273	2	31.8581	32.076	31.967
570	2022-04-12	1.GemD	Normal	73			T9	prom	1	9	1	2	8	8	2	41	28.2384	28.3234	28.2809	0.085043	1	29.5339	29.2538	29.3939	0.280052	1	31.8514	31.7836	31.8175	0.0678406	1	32.531	32.6319	32.5814	0.100925	1	30.0978	30.1279	30.1129	0.0301113	1	30.6717	31.1893	30.9305	0.517567	2	32.0335	32.3281	32.1808
572	2022-04-27	0	Normal	25			T10	prom	1	10	5	3	8	7	3	55	29.2536	28.8078	29.0307	0.44582	2	30.2721	30.0696	30.1709	0.202499	1	33.0693	32.5185	32.7939	0.550793	2	33.4206	32.7957	33.1081	0.624832	2	30.2417	30.1021	30.1719	0.13966	1	30.9634	30.9167	30.94	0.0467148	1	32.0626	32.0414	32.052
574	2022-05-11	2.GemD	Hiper TB	20		2.GemD 2.IsqD 2.PopD	T11	prom	1	11	3	3	9	8	3	46	30.6508	30.8744	30.7626	0.223551	1	31.8969	31.4035	31.6502	0.49345	2	33.387	33.2384	33.3127	0.148628	1	34.0377	33.9924	34.015	0.0453224	1	31.8289	31.8853	31.8571	0.0564041	1	32.3271	32.5588	32.443	0.23164	1	33.2876	33.7133	33.5005
576	2022-02-14	3.AducFD 2.CPD	HIpo TB	96			T1	prom	1	1	9	4	7	3	8	89	29.256	29.4573	29.3567	0.201334	1	30.1818	29.8934	30.0376	0.288397	1											30.629	31.1061	30.8676	0.477039	2	31.362	31.4959	31.4289	0.133881	1	32.5185	32.6273	32.5729
579	2022-02-21	1.GemD	Hipo TB y Gem	95			T2	prom	1	2	4	5	7	5	5	68	27.9893	28.5397	28.2645	0.550365	2	28.5909	28.6017	28.5963	0.0107956	1	32.0563	31.7999	31.9281	0.256329	1	32.5657	32.1757	32.3707	0.390057	2	30.0712	30.3046	30.1879	0.233429	1	30.8654	30.8321	30.8487	0.0332508	1	32.6789	32.6201	32.6495
580	2022-02-27	1.CuadIz 1.GemD	Hipo TB HiperGlutD	90		2.CuadIz	T3	prom	1	3	9	5	4	3	7	55	27.4648	28.0087	27.7367	0.543953	2	28.2437	28.1574	28.2005	0.0862961	1	31.0327	30.8044	30.9185	0.228283	1	31.9615	31.4365	31.699	0.525034	2	29.0366	28.7161	28.8763	0.320562	2	29.7438	29.2494	29.4966	0.494387	2	31.5796	31.2056	31.3926
582	2022-03-08	1.RodIz	Hipo TB Hipo RodIz	90			T4	prom	1	4	1	3	8	5	2	41	27.7378	28.1079	27.9229	0.370108	2	28.4045	28.498	28.4512	0.093483	1	31.8911	31.608	31.7496	0.283133	1	32.8191	32.5357	32.6774	0.283405	1	29.7611	29.7698	29.7655	0.00867081	1	30.7714	30.6461	30.7088	0.12534	1	32.2792	32.159	32.2191
584	2022-03-15	1.IsqIz	Hipo TB	90		2.Lumb	T5	prom	1	5	2	5	7	6	5	45	26.835	27.0291	26.9321	0.194118	1	26.435	26.1363	26.2857	0.298735	1	31.48	31.1419	31.311	0.338167	2	31.7913	31.8628	31.827	0.0715389	1	29.0413	28.809	28.9251	0.232256	1	29.4686	29.392	29.4303	0.076601	1	31.3606	31.0781	31.2194
586	2022-03-22	2.IsqD 1.GemD	Hipo Gem	91		2.AducF 2.Psoas 2.Lumb 2.GlutIz	T6	prom	1	6	1	4	7	6	1	87	27.5211	27.5727	27.5469	0.0515652	1	28.4267	27.861	28.1439	0.565737	2	31.5834	31.0374	31.3104	0.546028	2	32.3004	32.1699	32.2352	0.130535	1	29.6978	29.7251	29.7115	0.0272808	1	30.2316	30.7648	30.4982	0.533197	2	32.4253	32.646	32.5357
588	2022-03-31	1.GemD	Normal Hipo GemD	91			T7	prom	1	7						27	27.7796	28.295	28.0373	0.515392	2	29.0668	28.4488	28.7578	0.617966	2	31.7793	31.815	31.7972	0.0357342	1	32.3788	32.3992	32.389	0.0204811	1	29.3446	29.4904	29.4175	0.145813	1	30.1047	29.8985	30.0016	0.206244	1	31.8726	31.5327	31.7027
590	2022-04-06	0	Hipo TB				T8	prom	1	8	1	3	7	6	2	60	27.1346	27.4698	27.3022	0.335258	2	28.1024	28.0601	28.0812	0.0423279	1	31.1806	30.6281	30.9043	0.552481	2	31.5596	31.3966	31.4781	0.162977	1	29.0803	28.7498	28.915	0.330433	2	29.4552	29.549	29.5021	0.0937691	1	31.1427	30.7208	30.9317
593	2022-04-12	0	Normal	25			T9	prom	1	9	2	3	8	6	2	27	28.2217	28.3541	28.2879	0.13241	1	28.8866	28.9821	28.9344	0.09552	1	32.4237	32.2635	32.3436	0.160202	1	33.0665	32.8754	32.9709	0.191154	1	29.8151	29.6825	29.7488	0.132595	1	30.3861	30.295	30.3405	0.091177	1	31.958	31.8571	31.9075
595	2022-04-27	1.PieD	Normal	90			T10	prom	1	10	2	3	8	7	3	41	28.764	28.8398	28.8019	0.0757484	1	29.1463	29.0816	29.1139	0.0646267	1	32.8367	32.5887	32.7127	0.248005	1	33.5578	33.2736	33.4157	0.284245	1	30.5002	30.1247	30.3124	0.375498	2	31.0875	30.8006	30.944	0.28689	1	32.6321	32.2954	32.4638
599	2022-02-14	1.PieD	Hipo TB	0			T1	prom	1	1	1	3	6	7	2	73	29.0935	29.1976	29.1456	0.104107	1	29.2582	28.4923	28.8753	0.765907	2											29.7075	29.6142	29.6608	0.0933151	1	30.4529	30.5577	30.5053	0.104803	1	31.8469	32.0505	31.9487
601	2022-02-21	2.CuadD 2.GemD	HipoGemDer	0			T2	prom	1	2	1	2	6	8	4	82	29.1403	29.3889	29.2646	0.248587	1	29.0602	28.2001	28.6302	0.860077	2	31.9939	31.3489	31.6714	0.645044	2	32.8802	32.0996	32.4899	0.780533	2	29.8626	29.6363	29.7494	0.226358	1	30.9532	30.3321	30.6427	0.621172	2	32.0882	32.3086	32.1984
603	2022-02-27	2.CuadIz 2.IsqIz 1.GemIz	Hipo Isq				T3	prom	1	3	3	4	5	6	3	87	29.8989	29.8991	29.899	0.000228882	1	29.9382	29.2432	29.5907	0.695072	2	32.6775	32.6109	32.6442	0.0666161	1	33.3439	33.1996	33.2718	0.144314	1	30.2272	30.5905	30.4089	0.36334	2	31.1633	31.5855	31.3744	0.422264	2	32.8175	33.228	33.0228
609	2022-03-22	0	Hipo Tib				T6	prom	1	6	1	3	6	7	3	41	28.4669	28.7039	28.5854	0.236944	1	28.9893	28.1949	28.5921	0.794373	2	31.6823	31.6491	31.6657	0.0331249	1	32.3827	32.4455	32.4141	0.0627861	1	30.1876	29.7336	29.9606	0.453911	2	31.0739	30.7873	30.9306	0.286568	1	32.2994	32.4371	32.3682
612	2022-03-31	2.IsqIz 2.RodD	Hipo IsqD Hiper Cuad	0			T7	prom	1	7	5	5	5	6	4	55	31.0846	30.027	30.5558	1.05764	2	29.1996	28.9887	29.0941	0.210884	1	32.6479	32.564	32.606	0.0838737	1	33.13	33.0645	33.0972	0.0654526	1	31.2804	31.1254	31.2029	0.15497	1	31.6407	31.4718	31.5563	0.168903	1	32.5058	32.8513	32.6786
616	2022-04-12	1.RodD	Normal				T9	prom	1	9	7	1	6	6	3	60	30.8958	30.1024	30.4991	0.793463	2	29.2867	29.1638	29.2252	0.122862	1	32.6729	32.6444	32.6587	0.0285912	1	33.0528	33.2848	33.1688	0.231972	1	31.2074	30.7491	30.9782	0.458338	2	31.9554	31.6889	31.8222	0.266483	1	32.28	32.8738	32.5769
618	2022-04-27	3.IsqIz 2.Rod	Hiper CA - Hipo IsqIz				T10	prom	1	10	7	1	6	6	3	100	31.2652	29.9612	30.6132	1.30401	2	27.9182	27.2647	27.5914	0.653587	2	32.7972	32.5289	32.6631	0.268288	1	33.2815	33.5399	33.4107	0.258339	1	31.4642	31.4239	31.444	0.040205	1	32.4703	32.3827	32.4265	0.0875397	1	32.5848	33.0017	32.7932
620	2022-05-11	3.IsqIz	Hipo CP				T11	prom	1	11	6	1	6	6	3	91	30.4016	29.331	29.8663	1.07055	2	28.7585	28.5032	28.6308	0.255262	1	32.9171	32.9484	32.9327	0.031311	1	33.2456	33.5442	33.3949	0.298691	1	30.7407	30.5712	30.656	0.169466	1	31.3809	31.4816	31.4312	0.100737	1	31.7208	32.5585	32.1396
[truncated: 59 more columns]
